# Supplementary material for: Indicator of Inflammation and NETosis—Low-Density Granulocytes as a Biomarker of Autoimmune Hepatitis
Source: J Clin Med. 2022 Apr 13;11(8):2174. doi: 10.3390/jcm11082174 (PMC9026397; doi:10.3390/jcm11082174)
Supplement: Supplementary file 1 [file jcm-11-02174-s001.zip]

Archive with 1 entries (1 files):
- jcm-1625420-supplementary.pdf
